# Supplementary material for: Novel Biomimetic Human TLR2-Derived Peptides for Potential Targeting of Lipoteichoic Acid: An In Silico Assessment
Source: Biomedicines. 2021 Aug 21;9(8):1063. doi: 10.3390/biomedicines9081063 (PMC8391229; doi:10.3390/biomedicines9081063)
Supplement: Supplementary file 1 [file biomedicines-09-01063-s001.zip]

Archive with 1 entries (1 files):
- biomedicines-1350353-supplementary.pdf
